# Supplementary material for: The ATP-binding cassette transporter A1 regulates phosphoantigen release and Vγ9Vδ2 T cell activation by dendritic cells
Source: Nat Commun. 2017 Jun 5;8:15663. doi: 10.1038/ncomms15663 (PMC5465356; doi:10.1038/ncomms15663)
Supplement: Supplementary Data 1 — Expression of UPR genes after ZA and simvastatin treatment. The expression of ER stress-related genes was measured in untreated DC and DC treated with ZA (1 μM) and simvastatin (SIMV; 1 μM) for 24 h. Tunicamycin (Tun) (1 μM) was included as an inducer of ER stress. Total mRNA was extracted, retro-transcribed and amplified with specific primers for ER stress-related genes, which are contained in the Human Unfolded Protein Response Plus RT2 Profiler(tm) PCR Array (Bio-Rad Laboratories). Data analysis was performed using the PrimePCR(tm) Analysis Software (Bio-Rad Laboratories). Fold-Change (2^(- Delta Delta Ct)) is the normalized gene expression (2^(- Delta Ct)) in treated DC, which divided the normalized gene expression (2^(- Delta Ct)) in untreated DC (n= 4), where Ct is the threshold cycle in qRT-PCR. Fold-change values greater than one indicate up-regulation, whereas fold-change values less than one indicate down-regulation. The P values are calculated based on Student's t test of the replicate 2^(- Delta Ct) values for each gene. P < 0.05 was considered to be significant. ERAD: ER-associated degradation; ERQC: ER-quality control. [file ncomms15663-s2.xlsx]

## Sheet: Foglio1
Expression of unfolded protein response genes after ZA and simvastatin treatment
Ref Seq	Gene name	Biological function	Fold change DC ZA+SIM	p value	Fold change DC Tun	p value
			vs DC		vs DC
NM_001144	AMFR	ERAD; cholesterol homeostasis	0.54	ns	1.58	Ns
NM_024866	ADM2	Protein synthesis	0.32	0.02	0.54	0.01
NM_183356	ASNS	Protein synthesis	0.44	0.001	0.04	0.001
NM_001675	ATF4	UPR	2.21	0.01	3.21	0.005
NM_007348	ATF6	UPR	2.39	0.01	2.52	0.05
NM_004381	ATF6B	UPR	1.24	ns	1.59	Ns
NM_004993	ATXN3	ERQC/ERAD	1.56	ns	1.29	Ns
NM_004324	BAX	Cell death	1.07	ns	0.92	Ns
NM_032621	BEX2	Cell death	0.97	ns	1.28	Ns
NM_004343	CALR	ERQC	3.21	0.001	6.81	0.01
NM_001746	CANX	ERQC	1.25	ns	1.29	Ns
NM_006430	CCT4	ERQC	0.82	ns	0.91	Ns
NM_005194	CEBPB	Cell death or survival	0.58	0.05	0.37	0.01
NM_006368	CREB3	Cell death or survival	1.41	ns	1.82	0.05
NM_032607	CREB3L3	UPR	2.47	0.01	3.16	0.01
NM_004083	DDIT3	Cell death	0.93	ns	1.17	Ns
NM_024295	DERL1	ERAD	2.58	0.05	2.2	0.01
NM_012328	DNAJB9	Cell survival	1.29	ns	1.03	Ns
NM_018981	DNAJC10	ERAD	2.31	0.002	2.51	0.005
NM_006260	DNAJC3	ERQC; UPR	2.81	0.001	3.52	0.002
NM_014674	EDEM1	ERAD	0.03	0.001	0.42	0.05
NM_032025	EIF2A	UPR	1.71	0.01	1.95	0.01
NM_004836	EIF2AK3	UPR	5.23	0.001	9.12	0.001
NM_001433	ERN1	Cell death	0.88	ns	1.11	Ns
NM_033266	ERN2	Cell death	0.93	ns	1.08	Ns
NM_014584	ERO1L	ERQC; cell death	1.24	ns	0.74	Ns
NM_019891	ERO1LB	Cell death	1.14	ns	0.29	0.01
NM_015051	ERP44	ERQC	1.92	0.01	2.11	0.01
NM_018438	FBXO6	ERAD	0.55	0.02	0.41	0.001
NM_198334	GANAB	ERQC	1.18	ns	0.87	Ns
NM_198141	GANC	ERQC	1.21	ns	1.17	Ns
NM_016095	GINS2	Cell cycle	0.92	ns	0.29	0.002
NM_014685	HERPUD1	ERQC; ERAD	3.86	0.002	7.54	0.001
NM_005346	HSPA1B	ERQC	3.89	0.01	3.28	3.37
NM_021979	HSPA2	ERQC	1.28	ns	0.71	0.05
NM_002154	HSPA4	ERQC	3.82	0.001	4.29	0.001
NM_014278	HSPA4L	ERQC	3.12	0.005	5.28	0.001
NM_005347	HSPA5	ERQC; UPR	2.58	0.01	2.81	0.002
NM_006644	HSPH1	ERQC; UPR	2.21	0.001	4.51	0.001
NM_013247	HTRA2	Cell death	1.14	ns	1.43	Ns
NM_153692	HTRA4	ERQC	1.02	ns	1.15	Ns
NM_031479	INHBE	Cell cycle	1.08	ns	0.72	Ns
NM_016133	INSIG2	ERAD; cholesterol homeostasis	1.04	ns	0.02	0.001
NM_014407	KCNMB3	Calcium flux	1.46	ns	1.28	Ns
NM_006010	MANF	Cell survival	1.25	ns	0.54	0.05
NM_002750	MAPK8	Cell death or survival	0.58	0.05	1.38	Ns
NM_002752	MAPK9	Cell death	0.46	0.005	0.91	Ns
NM_003791	MBTPS1	Cholesterol homeostasis	1.52	ns	0.42	0.02
NM_015884	MBTPS2	Cholesterol homeostasis	1.25	ns	0.33	0.01
NM_005914	MCM4	Cell cycle	1.29	ns	1.18	ns
NM_017921	NPLOC4	ERAD	4.01	0.001	2.09	0.01
NM_006184	NUCB1	UPR	2.89	0.01	2.91	0.001
NM_006812	OS9	ERAD	1.04	ns	1.28	ns
NM_182649	PCNA	Cell cycle	0.82	ns	0.86	ns
NM_005313	PDIA3	ERQC	0.42	0.01	0.29	0.001
NM_002624	PFDN5	ERQC	0.91	ns	0.82	ns
NM_021130	PPIA	ERQC	3.07	0.001	2.91	0.001
NM_014330	PPP1R15A	Cell survival	2.54	0.001	1.17	ns
NM_002743	PRKCSH	ERQC	0.08	0.001	1.29	ns
NM_006913	RNF5	ERAD	1.82	0.05	1.97	0.02
NM_002950	RPN1	ERQC	2.21	0.01	2.26	0.01
NM_001034	RRM2	Cell cycle	1.12	ns	1.05	ns
NM_012235	SCAP	Cholesterol homeostasis	1.29	ns	0.49	0.01
NM_003262	SEC62	ERQC	3.82	0.001	10.15	0.001
NM_007214	SEC63	ERQC	2.25	0.01	5.52	0.001
NM_005065	SEL1L	ERQC	1.12	ns	1.29	ns
NM_203472	SELS	ERAD	1.29	ns	1.81	0.05
NM_014445	SERP1	ERQC	1.21	ns	0.49	ns
NM_022464	SIL1	ERQC	2.25	0.01	1.28	ns
NM_005835	SLC17A2	Phosphate transport	1.02	ns	0.21	0.01
NM_004176	SREBF1	Cholesterol homeostasis	1.25	ns	0.42	0.005
NM_172230	SYVN1	ERQC; cell survival	1.93	0.01	0.88	ns
NM_030752	TCP1	ERQC	1.25	ns	1.11	ns
NM_000113	TOR1A	ERQC	3.56	0.002	2.21	0.01
NM_021158	TRIB3	Cell death	2.21	0.01	11.28	0.001
NM_001071	TYMS	Cell cycle	0.89	ns	1.01	ns
NM_182688	UBE2G2	ERAD	0.81	ns	1.42	ns
NM_014607	UBXN4	ERAD	2.11	0.005	2.16	0.001
NM_005659	UFD1L	ERAD	2.89	0.001	6.31	0.001
NM_020120	UGGT1	ERQC	1.28	ns	5.28	0.001
NM_013282	UHRF1	Cell cycle	1.25	ns	1.14	ns
NM_005151	USP14	ERAD	5.23	0.001	8.96	0.001
NM_007126	VCP	ERAD	1.18	ns	1.59	ns
NM_005080	XBP1	UPR	2.28	0.01	3.51	0.001
The expression of ER stress-related genes was measured in untreated DC and DC treated with ZA (1 μM) and simvastatin (SIMV; 1 μM) for 24 h. Tunicamycin (Tun) (1 μM) was included as an inducer of ER stress. Total mRNA was extracted, retro-transcribed and amplified with specific primers for ER stress-related genes, which are contained in the Human Unfolded Protein Response Plus RT² Profiler™ PCR Ar…
